# Supplementary material for: Comprehensive analysis of genetic factors predicting overall survival in Myelodysplastic syndromes
Source: Sci Rep. 2022 Apr 8;12:5925. doi: 10.1038/s41598-022-09864-9 (PMC8993876; doi:10.1038/s41598-022-09864-9)
Supplement: Supplementary file 4 — Supplementary Information 4. [file 41598_2022_9864_MOESM4_ESM.xlsx]

## Sheet: Sheet 1
	Supplementary Table S1. The Baseline Characteristics comparison of present study MDS cohort (N=152) with Haferlach T et al MDS cohort (N=944).
	Variable	Present study cohort (N=152)	Haferlach T et al 2014 (N = 944)
	Demographic			p value
	Male Gender	83(54.6)	580 (61)	0.47
	Age (Y), Median (Range)	55 (16-90)	72.8 (23.3 - 90.8)	_
	≤ 59	86 (56.6)	127 ( 13.5)	< 0.001
	≥ 60	66 (43.4)	817 (86.5)
	< 50	53 (35)	46 (4.9)	< 0.001
	50 ≤ 60	34 (22.4)	81 (8.6)
	60 ≤ 70	26 (25.6)	240 (25.4)
	70 ≤ 80	23 (15)	423 (44.8)
	≥ 80	3 (2)	154 (16.3)
	2016 WHO Classification
	MDS – SLD	43(28)	41 (4.3)	< 0.001
	MDS - RS – SLD	2 (1.3)	109 (9.6)
	MDS – MLD	46(30)	195 (20.7)
	MDS - RS – MLD	4 (2.6)	183 (19.4)
	MDS - RAEB 1	46 (30.2)	379 (40.6)
	MDS - RAEB 2
	MDS with isolated del(5q)	11 (7.2)	37 (3.9)
	Blood Counts at diagnosis (mean ± SD)
	Hemoglobin level	83.5 ± 20 g/L	_	N/A
	Neutrophil Count	1.5 × 109 /L	_	N/A
	Platelet Count	20.5±15 × 109/L	_	N/A
	Marrow Blast (%)
	< 5	106 (70)	565 (60)	0.182
	> 5 - 20	46 (30)	379 (40)
	Abnormal Karyotype N	61 (40)	296 (31.4)	0.237
	Cytogenetic Prognostic Group
	Good	124(81.6)	_	N/A
	Intermediate	16(10.5)	_	N/A
	Poor	8(5.3)	_	N/A
	Very Poor	4(2.6)	_	N/A
	IPSS - R risk group
	Very low	_	122 (14.4)	< 0.001
	Low	41(27)	340 (40.1)
	Intermediate	68(45)	203 (23.9)
	High	31(20.4)	130 (15.3)
	Very High	12(8.5)	53 (6.3)
