# Supplementary material for: Comprehensive analysis of genetic factors predicting overall survival in Myelodysplastic syndromes
Source: Sci Rep. 2022 Apr 8;12:5925. doi: 10.1038/s41598-022-09864-9 (PMC8993876; doi:10.1038/s41598-022-09864-9)
Supplement: Supplementary file 5 — Supplementary Information 5. [file 41598_2022_9864_MOESM5_ESM.xlsx]

## Sheet: Sheet1
Supplementary Table S2. Frequency of chromosomal abnormalities in MDS patients
Type of Chromosome abnormality	Frequency of Chromosomal abnormalities N (%)
del(5q)	14 (23)
del(7q)	6 (9.8)
del(20q)	13 (21.3)
8	6 (9.8) 61 (40)
-7	7 (11.5)
del(5q) with other	8 (13.1)
del(7q) with other	4(6.5)
Complex	3(5)
Normal Karyotype	91(60)
