# Supplementary material for: Comprehensive analysis of genetic factors predicting overall survival in Myelodysplastic syndromes
Source: Sci Rep. 2022 Apr 8;12:5925. doi: 10.1038/s41598-022-09864-9 (PMC8993876; doi:10.1038/s41598-022-09864-9)
Supplement: Supplementary file 6 — Supplementary Information 6. [file 41598_2022_9864_MOESM6_ESM.xlsx]

## Sheet: Sheet1
Supplementary Table S3. Clinical characteristics of NPM1 mutated patients.
Patient ID	Age/Gender	Blast	MDS	Cytogenetics	IPSS R Risk (Score)	Survival status	Other gene mutations
			Subgroup
P58	36/F	2	MDS-MLD	Normal	Low (2.5)	Lost to follow up	IDH2
P95	20/F	19	MDS-EB-2	Normal	High (5.5)	On intensive therapy	None
P99	72/F	8	MDS-EB-1	Normal	High (6)	Dead (7 Month)	BCOR, U2AF1
P121	60/F	3	MDS-MLD	Normal	Intermediate (3.5)	Dead (21 Month)	NRAS, IDH2
