# Supplementary material for: Comprehensive analysis of genetic factors predicting overall survival in Myelodysplastic syndromes
Source: Sci Rep. 2022 Apr 8;12:5925. doi: 10.1038/s41598-022-09864-9 (PMC8993876; doi:10.1038/s41598-022-09864-9)
Supplement: Supplementary file 7 — Supplementary Information 7. [file 41598_2022_9864_MOESM7_ESM.xlsx]

## Sheet: Sheet1
Supplementary Table S4. The risk stratification of MDS patients according to M-IPSS R scoring stratification system.
	IPSS-R (N)
M-IPSS-R (N)	Low risk (41)	Intermediate risk (68)	High risk (31)	Very High risk (12)
Low risk (54)	22	30	2	0
Intermediate risk (70)	19	30	17	4
High Risk (28)	0	8	12	8
