# Supplementary material for: Comprehensive analysis of genetic factors predicting overall survival in Myelodysplastic syndromes
Source: Sci Rep. 2022 Apr 8;12:5925. doi: 10.1038/s41598-022-09864-9 (PMC8993876; doi:10.1038/s41598-022-09864-9)
Supplement: Supplementary file 8 — Supplementary Information 8. [file 41598_2022_9864_MOESM8_ESM.xlsx]

## Sheet: Sheet1
Supplementary Table S5. List of genes in the panel for NGS in MDS
ABL1	RAD51C	GNA13	BRCA1	RPS28	KIR3DL1	CDKN2A	SRC	MYH9
FASN	ASXL1	RPL19	ID3	CBLC	SAMD9L	KMT2A	CSF3	STIM1
PTEN	GATA1	BCL6	RPS15	ITPKB	CCR6	SLX4	MEF2B	CXCR4
ADA2	RB1	GNAS	BRCA2	RPS29	KIR3DL2	CDKN2B	SRP72	MYSM1
FBXW7	ASXL2	RPL23	IDH1	CCL2	SBDS	KMT2D	CSF3R	SUSD2
PTPN1	GATA2	BCOR	RPS19	JAGN1	CCR7	SMARCA4	MFHAS1	CYCS
ADAMTS13	RBM8A	HAX1	BRIP1	RPS7	KIT	CDKN2C	SRSF2	NBN
FGFR3	ATM	RPL26	IDH2	CCL20	SETBP1	KRAS	CTC1	TAZ
PTPN11	GATA3	BCORL1	RPS24	JAK1	CD28	SMC1A	MMAB	CYLD
AK2	REL	HNRNPA2B1	CALR	RTEL1	KLF2	CEBPA	STAG2	NF1
FLT3	ATR	RPL27	IFNG	CCND1	SETD2	LIG4	CTNNA1	TCF3
RAB27A	GEM	BICD1	RPS26	JAK2	CD58	SMC2	MPL	DDX41
ANKRD26	RHOA	HOXA11	CARD11	RUNX1	KLHL14	CNOT6	STAT3	NFE2
FYB1	ATRX	RPL31	IKZF1	CCND3	SF3B1	MAP2K1	CUX1	TCF7L1
RAD21	GFI1	BIRC3	RPS27	JAK3	CD79B	SMC3	MYBBP1A	DIS3
ARAF	RPL11	HP	CBL	S100A8	KLRC4-KLRK1	CREBBP	STAT5B	NHP2
FYN	B2M	RPL35A	INPP5D	CCR2	SGK1	MDM4	CXCL10	TCIRG1
RAD51	GFI1B	BRAF	RPS27A	KDM6A	CDKN1A	SOCS1	MYD88	DKC1
ARID1A	RPL15	HRAS	CBLB	SAMD9	KLRK1	CSF2	STAT6	NOP10
G6PC3	BCL2	RPS10	IRF4	CCR4	SHQ1	MECOM	CXCR3	TENT5C
DNAJC21	TET2	TP53	PDCD1LG2	PIGA	FANCF	FANCM	FANCB	ERCC6L2
NOTCH1	EP300	ETNK1	U2AF1	VPS13B	POT1	PRKCB	PHF6	PALB2
TERT	NRAS	PARN	EZH2	FANCD2	WRAP53	ZCCHC8	VAV1
DNMT3A	TINF2	TRAF3	PDGFRA	PIK3CA	FANCG	FAS	FANCC
NOTCH2	EPHA7	ETV6	UBE2T	VPS45	PRDM1	PRPF8	XPO1
TET1	OSBPL10	PAX5	FANCA	FANCE	WT1	ZRSR2	FANCL
ELANE	TNFAIP3	TSR2	PDGFRB	PLCG1	FANCI	PAFAH1B1	PRF1
NPM1	ERCC4	EZH1	USB1	WAS	PRDM8	TNFRSF14	YWHAE
