# Supplementary material for: Comprehensive analysis of genetic factors predicting overall survival in Myelodysplastic syndromes
Source: Sci Rep. 2022 Apr 8;12:5925. doi: 10.1038/s41598-022-09864-9 (PMC8993876; doi:10.1038/s41598-022-09864-9)
Supplement: Supplementary file 9 — Supplementary Information 9. [file 41598_2022_9864_MOESM9_ESM.xlsx]

## Sheet: Sheet1
Supplementary Table S6. Non synonymous gene mutations details
Patient ID	Marrow Morphology	GENE	Exon	cDNA Position	Type of mutation	PROTEIN CHANGE	Polyphen /SIFT/mutation taster 2
P48	MDS-EB	TET2	10	c.4429_4432dup	Duplication	p.Lys1478ArgfsTer12	Damaging
		TET2	11	c.4585C>T	Substitution	p.Gln1529Ter	Damaging
		ZRSR2	3	c.191T>A	Substitution	p.Leu64Ter	Damaging
P58	MDS-MLD	NPM1	11	c.860_863dup	Duplication	p.Trp288CysfsTer12	Damaging
		IDH2	4	c.419G>A	Substitution	p.Arg140Gln	Damaging
P105	MDS-EB	RUNX1	4	c.432_433insGGAAATGGCTGAGCTG	Insertion	p.Arg145GlyfsTer4	Damaging
		PHF6	2	c.60delinsGCCTAA	Insertion	p.Cys20TrpfsTer15	Damaging
P134	MDS-MLD	JAK3	9	c.1196A>G	Substitution	p.Tyr399Cys	Damaging
		KIF20B	33	c.5318G>A	Substitution	p.Arg1773Gln	Damaging
		KMT2D	39	c.13463A>G	Substitution	p.Asn4488Ser	Damaging
		KRAS	2	c.35G>A	Substitution	p.Gly12Asp	Damaging
P125	MDS-EB	ASXL1	13	c.1934dup	Duplication	p.Gly646TrpfsTer12	Damaging
		ASXL1	13	c.1900_1922del	Deletion	p.Glu635ArgfsTer15	Damaging
		CBL	9	c.1259G>A	Substitution	p.Arg420Gln	Damaging
		PTPN11	3	c.211T>C	Substitution	p.Phe71Leu	Damaging
		SETBP1	4	c.2608G>A	Substitution	p.Gly870Ser	Damaging
		TP53	4	c.526T>C	Substitution	*p.Cys176Arg	Damaging
P54	MDS-MLD	TET2	3	c.1321del	Deletion	p.Ser441ValfsTer6	Damaging
		TET2	5	c.3581C>G	Substitution	p.Pro1194Arg	Damaging
		ASXL1	13	c.2474_2475del	Deletion	p.Lys825ArgfsTer7	Damaging
		SF3B1	15	c.2098A>G	Substitution	p.Lys700Glu	Damaging
		JAK2	14	c.1849G>T	Substitution	p.Val617Phe	Damaging
P152	MDS-MLD	CUX1	18	c.1561A>G	Substitution	p.Thr521Ala	Damaging
		ZRSR2	5	c.361G>A	Substitution	p.Glu121Lys	Damaging
		KMT2D	39	c.11717_11752del	Deletion	p.Leu3906_Gln3917del	Damaging
P113	MDS-SLD	NOTCH1	18	c.2812C>T	Substitution	p.Arg938Trp	Damaging
		SF3B1	15	c.2098A>G	Substitution	p.Lys700Glu	Damaging
P21	MDS-EB	ASXL1	12	c.1434_1435insA	Insertion	p.Pro479ThrfsTer6	Damaging
		TP53	8	c.808T>C	Substitution	p.Phe270Leu	Damaging
P47	MDS-MLD	U2AF1	2	c.101C>T	Substitution	p.Ser34Phe	Damaging
P79	MDS-EB	SETBP1	4	c.2608G>A	Substitution	p.Gly870Ser	Damaging
		SRSF2	1	c.284C>T	Substitution	p.Pro95Leu	Damaging
P6	MDS-SLD	NOTCH1	13	c.2086G>A	Substitution	p.Gly696Ser	Damaging
P71	MDS-EB	KRAS	2	c.38G>A	Substitution	p.Gly13Asp	Damaging
P36	MDS-SLD	STAG2	5	c.205C>T	Substitution	p.Arg69Ter	Damaging
P148	MDS-EB	TP53	8	c.818G>A	Substitution	p.Arg273His	Damaging
P97	MDS-EB	U2AF1	2	c.101C>T	Substitution	p.Ser34Phe	Damaging
		ASXL1	13	c.1926_1927insG	Insertion	p.Gly646TrpfsTer12	Damaging
		NOTCH1	14	c.2263_2265del	Deletion	p.Asn755del	Damaging
P115	MDS-EB	TP53	7	c.772G>A	Substitution	p.Glu258Lys	Damaging
		RUNX1	7	c.958C>T	Substitution	p.R320*	Damaging
P130	MDS-EB	RUNX1	8	c.965C>G	Substitution	p.S322*	Damaging
		ETV6					Damaging
P149	MDS-MLD	MFSD1	1	c.144_145insT	Insertion	p.Arg49SerfsTer21	Damaging
		ASXL1	12	c.2966_2967delCT	Deletion	p.Ser989Ter	Damaging
		SETBP1	4	c.2602G>A	Substitution	p.Asp868Asn	Damaging
P52	MDS-EB	RUNX1/USP42	2021-03-04	fusion	Fusion		Damaging
P144	MDS-EB	ASXL1	13	c.1927del	Deletion	p.Gly645ValfsTer58	Damaging
		ATM	37	c.5558A>T	Substitution	p.Asp1853Val	Damaging
P24	MDS-EB	NRAS	3	c.182A>G	Substitution	p.Gln61Arg	Damaging
P28	MDS-SLD	TET2	3	c.2599T>C	Substitution	p.Tyr867His	Damaging
P126	MDS-EB	RUNX1	8	c.967dup	Duplication	p.Thr323AsnfsTer277	Damaging
		EZH2	16	c.1934A>T	Substitution	p.Glu645Val	Damaging
P122	MDS-MLD	SETBP1	3	c.494_508del	Deletion	p.Ala170_Leu174del	Damaging
		U2AF1	2	c.101C>T	Substitution	p.Ser34Phe	Damaging
P103	MDS-EB	U2AF1	6	c.470A>C	Substitution	p.Gln157Pro	Damaging
		DNMT3A	23	c.2645G>A	Substitution	p.Arg882His	Damaging
		ATM	16	c.2932T>C	Substitution	P.Ser978Pro	Damaging
P89	MDS-MLD	PTPRD	31	c.3946A>G	Substitution	p.Thr1316Ala	Damaging
P74	MDS-EB	KMT2D	31	c.8042G>A	Substitution	p.Arg2681Gln	Damaging
P11	MDS-SLD	SF3B1	14	c.1873C>T	Substitution	p.Arg625Cys	Damaging
		GNAS	8	c.2531G>A	Substitution	p.Arg844His	Damaging
		ATM	53	c.7793G>A	Substitution	p.Arg2598Gln	Damaging
P38	MDS-SLD	SF3B1	14	c.1873C>T	Substitution	p.Arg625Cys	Damaging
		ASXL1	13	c.2047_2048insC	Insertion	p.Gly685TrpfsTer33	Damaging
		TET2	3	c.2200C>T	Substitution	p.Gln734Ter	Damaging
		PTPRD	25	c.2917_2919del	Deletion	p.Val973del	Damaging
P70	MDS-SLD	TP53	6	c.645T>G	Substitution	p.Ser215Arg	Damaging
P87	MDS-MLD	U2AF1	6	c.469_470delinsGC	Insertion	p.Gln157Ala	Damaging
		TET2	3	c.1293_1295del	Deletion	p.Glu433del	Damaging
P34	MDS-EB	NRAS	2	c.35G>A	Substitution	p.Gly12Asp	Damaging
		TET2	3	c.3343del	Deletion	p.Pro1115LeufsTer2	Damaging
		TP53	5	c.379_382dup	Duplication	p.Pro128LeufsTer22	Damaging
		ZRSR2	10	c.832del	Deletion	p.Glu278LysfsTer27	Damaging
		ASXL1	13	c.1927del	Deletion	p.Gly645ValfsTer58	Damaging
		KRAS	4	c.436G>A	Substitution	p.Ala146Thr	Damaging
P55	MDS-SLD	SRSF2	1	c.284C>T	Substitution	p.Pro95Leu	Damaging
		TET2	3	c.1895del	Deletion	p.Met633CysfsTer6	Damaging
		TET2	9	c.4094G>T	Substitution	p.Gly1365Val	Damaging
		CUX1	6	c.561G>A	Substitution	p.Glu187(=)	Damaging
		CUX1	9	c.756+1G>A	Substitution	Splice variant	Damaging
		ZRSR2	9	c.814G>T	Substitution	p.Val272Phe	Damaging
P92	MDS-MLD	BCOR	8	c.3539_3540del	Deletion	p.Ser1180Ter	Damaging
P1	MDS-MLD	ANKRD11	9	c.1739C>A	Substitution	p.Ser580Tyr	Damaging
P15	MDS-EB	KMT2D	39	c.10812_10832del	Deletion	p.Gln3606_Gln3612del	Damaging
P119	MDS-MLD	PDGFR	8	c.1223C>G	Substitution	p.Ser408Cys	Damaging
P18	MDS-MLD	ATM	17	c.2522A>C	Substitution	p.Asp841Ala	Damaging
		NOTCH1	11	c.1699A>G	Substitution	p.Ile567Val	Damaging
P3	MDS-MLD	NRAS	2	c.35G>T	Substitution	p.Gly12Val	Damaging
		NRAS	2	c.34G>A	Substitution	p.Gly12Ser	Damaging
		KRAS	2	c.35G>A	Substitution	p.Gly12Asp	Damaging
P121	MDS-MLD	NPM1	11	c.861_862insTGCA	Insertion	p.Trp288CysfsTer12	Damaging
		NRAS	2	c.35G>A	Substitution	p.Gly12Asp	Damaging
P120	MDS-MLD	IDH2	4	c.395G>A	Substitution	p.Arg132His	Damaging
P131	MDS-MLD	DNMT3A	23	c.2644C>T	Substitution	p.Arg882Cys	Damaging
		PTPRD	32	c.4009A>T	Substitution	p.Ile1337Leu	Damaging
P127	MDS-MLD	SF3B1	14	c.1866G>C	Substitution	p.Glu622Asp	Damaging
P8	MDS-EB	WT1	7	c.1142dup	Duplication	p.Ala382GlyfsTer3	Damaging
P67	MDS-SLD	RUNX1	4	c.463G>C	Substitution	p.Val155Leu	Damaging
		ATM	17	c.2606C>A	Substitution	p.Ala869Glu	Damaging
		U2AF1	2	c.101C>T	Substitution	p.Ser34Phe	Damaging
P99	MDS-EB	NPM1	11	c.859_860insTCTG	Insertion	p.Trp288CysfsTer12	Damaging
		BCOR	9	c.4080_4099delinsT	Insertion	p.Lys1360AsnfsTer3	Damaging
		U2AF1	2	c.101C>T	Substitution	p.Ser34Phe	Damaging
P133	MDS-SLD	Tet2	10	c.4393C>T	Substitution	p.Arg1465Ter	Damaging
		CBL	16	c.2641G>T	Substitution	p.Ala881Ser	Damaging
P85	MDS-EB	ATM	43	c.6343G>C	Substitution	p.Val2115Leu	Damaging
P116	MDS-EB	GATA2	5	c.1075T>G	Substitution	p.Leu359Val	Damaging
		JAK3	13	c.1768G>A	Substitution	p.Val590Met	Damaging
		ITIH	20	c.2276T>A	Substitution	p.Ile759Asn	Damaging
		U2AF1	2	c.101C>T	Substitution	p.Ser34Phe	Damaging
P94	MDS-EB	SRSF2	1	c.284C>A	Substitution	(p.Pro95His	Damaging
		TET2	11	c.4954C>T	Substitution	p.Gln1652Ter	Damaging
		TET2	11	c.5952_5954delinsT	Insertion	p.Thr1985TyrfsTer29	Damaging
		GNAS	1	c.575A>G	Substitution	p.Ser268Leu	Damaging
		KIF20B	21	c.3657A>G	Substitution	p.Lys1219(=)	Damaging
P17	MDS-MLD	NRAS	3	c.182A>G	Substitution	p.Gln61Arg	Damaging
		U2AF1	2	c.101C>T	Substitution	p.Ser34Phe	Damaging
		ATM	32	c.4871A>G	Substitution	p.His1624Arg	Damaging
		ASXL1	13	c.1927del	Deletion	p.Gly645ValfsTer58	Damaging
P93	MDS-MLD	NOTCH1	18	c.2812C>T	Substitution	p.Arg938Trp	Damaging
P9	MDS-SLD	JAK3	12	c.1768G>A	Substitution	p.Val590Met	Damaging
		GATA2	5	c.1075T>G	Substitution	p.Leu359Val	Damaging
P75	MDS-EB	NRAS	3	c.183A>C	Substitution	p.Gln61His	Damaging
		ASXL1	13	c.4015G>T	Substitution	p.Gly1339Ter	Damaging
		DNMT3A	18	c.2141C>G	Substitution	p.Ser714Cy	Damaging
		IDH2	8	c.1025T>C	Substitution	p.Ile342Th	Damaging
		SETBP1	4	c.2614G>A	Substitution	p.Gly872Ar	Damaging
		U2AF1	2	c.101C>T	Substitution	p.Ser34Phe	Damaging
P132	MDS-EB	DNMT3A	15	c.1802G>A	Substitution	p.Trp601Ter	Damaging
		SF3B1	14	c.1866G>C	Substitution	p.Glu622Asp	Damaging
P29	MDS-EB	TP53	5	c.422G>A	Substitution	p.Cys141Tyr	Damaging
		U2AF1	2	c.101C>T	Substitution	p.Ser34Phe	Damaging
P106	MDS-EB	BCOR	12	c.4639C>T	Substitution	p.Arg1547Ter	Damaging
		DNMT3A	14	c.1648G>A	Substitution	p.Gly550Arg	Damaging
		SRSF2	1	c.284C>T	Substitution	p.Pro95Leu	Damaging
P41	MDS-SLD	RUNX1	5	c.601C>T	Substitution	p.Arg201Ter	Damaging
		SRSF2	1	c.284C>T	Substitution	p.Pro95Leu	Damaging
		GNAS	8	c.2531G>A	Substitution	p.Arg844His	Damaging
		SRSF2	1	c.284C>T	Substitution	p.Pro95Leu	Damaging
P4	MDS-EB	ASXL1	13	c.1773C>G	Substitution	p.Tyr591Ter	Damaging
		CREBBP1	31	c.5330del	Deletion	p.Gln1777ArgfsTer22	Damaging
		RUNX1	5	c.601del	Deletion	p.Arg201GlufsTer10	Damaging
P88	MDS-MLD	ASXL1	13	c.1934dup	Duplication	p.Gly646TrpfsTer12	Damaging
		RUNX1	8	c.1191A>C	Substitution	p.Gln397His	Damaging
P111	MDS-EB	TP53	6	c.643A>G	Substitution	p.Ser215Gly	Damaging
		ZRSR2	11	c.1306_1320dup	Duplication	p.Gly436_Arg440dup	Damaging
P84	MDS-SLD	IKZF	8	c.1288G>C	Substitution	p.Glu430Gln	Damaging
P26	MDS-MLD	SRSF2	1	c.284C>A	Substitution	p.Pro95His	Damaging
		SF3B1	14	c.1874G>A	Substitution	p.Arg625His	Damaging
P57	MDS-EB	TP53	6	c.614A>C	Substitution	p.Tyr205Ser	Damaging
	MDS-EB	TP53	4	c.376-2A>G	Substitution		Damaging
		JAK3	6	c.595C>T	Substitution	p.Arg199Cys	Damaging
P95	MDS-EB	NPM1	11	c.863_864insCCTG	Insertion	p.Trp288CysfsTer12	Damaging
P96	MDS-MLD	TET2	11	c.4679dup	Duplication	p.Tyr1560Ter	Damaging
		TET2	3	c.1612del	Deletion	p.Gln538LysfsTer4	Damaging
P109	MDS-EB	RUNX1	4	c.494_497del	Deletion	p.Gly165GlufsTer10	Damaging
		SF3B1	15	c.2098A>G	Substitution	p.Lys700Glu	Damaging
		PTPN11	3	c.179G>T	Substitution	p.Gly60Val	Damaging
		IKZF	5	c.476A>G	Substitution	p.Asn159Ser	Damaging
P124	MDS-MLD	KMT2D	40	c.11838_11840dup	Duplication	p.Gln3947dup	Damaging
P77	MDS-MLD	JAK2	7	c.759G>C	Substitution	p.Lys253Asn	Damaging
P110	MDS-SLD	RUNX1	4	c.478G>T	Substitution	(p.Asp160Tyr)	Damaging
P2	MDS-MLD	SF3B1	15	c.2098A>G	Substitution	p.Lys700Glu	Damaging
P12	MDS-SLD	SF3B1	14	c.1876A>G	Substitution	p.Asn626Asp	Damaging
P14	MDS-SLD	SRSF2	1	c.284C>A	Substitution	p.Pro95His	Damaging
P16	MDS-MLD	U2AF1	2	c.101C>T	Substitution	p.Ser34Phe	Damaging
P23	MDS-EB	SF3B1	15	c.2098A>G	Substitution	p.Lys700Glu	Damaging
P25	MDS-EB	SRSF2	1	c.284C>A	Substitution	p.Pro95His	Damaging
P27	MDS-MLD	SF3B1	14	c.1874G>A	Substitution	p.Arg625His	Damaging
P32	MDS-MLD	SRSF2	1	c.284C>A	Substitution	p.Pro95His	Damaging
P37	MDS-MLD	SRSF2	1	c.284C>A	Substitution	p.Pro95His	Damaging
P39	MDS-EB	TP53	6	c.614A>C	Substitution	p.Tyr205Ser	Damaging
		SRSF2	1	c.284C>A	Substitution	p.Pro95His	Damaging
P42	MDS-SLD	SF3B1	15	c.2098A>G	Substitution	p.Lys700Glu	Damaging
P45	MDS-SLD	SF3B1	15	c.2098A>G	Substitution	p.Lys700Glu	Damaging
P82	MDS-MLD	SF3B1	15	c.2098A>G	Substitution	p.Lys700Glu	Damaging
P50	MDS-SLD	SF3B1	14	c.1874G>A	Substitution	p.Arg625His	Damaging
P53	MDS-MLD	SF3B1	15	c.2098A>G	Substitution	p.Lys700Glu	Damaging
P59	MDS-EB	SRSF2	1	c.284C>A	Substitution	p.Pro95His	Damaging
P62	MDS-SLD	SF3B1	15	c.2098A>G	Substitution	p.Lys700Glu	Damaging
P63	MDS-SLD	SF3B1	15	c.2098A>G	Substitution	p.Lys700Glu	Damaging
P64	MDS-MLD	SF3B1	15	c.2098A>G	Substitution	p.Lys700Glu	Damaging
P65	MDS-EB	SRSF2	1	c.284C>A	Substitution	p.Pro95His	Damaging
P66	MDS-MLD	SF3B1	14	c.1876A>G	Substitution	p.Asn626Asp	Damaging
P68	MDS-EB	SRSF2	1	c.284C>A	Substitution	p.Pro95His	Damaging
P69	MDS-MLD	SRSF2	1	c.284C>A	Substitution	p.Pro95His	Damaging
P72	MDS-EB	SRSF2	1	c.284C>A	Substitution	p.Pro95His	Damaging
P73	MDS-EB	U2AF1	2	c.101C>T	Substitution	p.Ser34Phe	Damaging
P76	MDS-EB	U2AF1	2	c.101C>T	Substitution	p.Ser34Phe	Damaging
P78	MDS-MLD	SRSF2	1	c.284C>A	Substitution	p.Pro95His	Damaging
P80	MDS-SLD	SF3B1	15	c.2098A>G	Substitution	p.Lys700Glu	Damaging
P83	MDS-SLD	SF3B1	15	c.2098A>G	Substitution	p.Lys700Glu	Damaging
P90	MDS-EB	SRSF2	1	c.284C>A	Substitution	p.Pro95His	Damaging
P91	MDS-SLD	SF3B1	14	c.1874G>A	Substitution	p.Arg625His	Damaging
P100	MDS-MLD	SF3B1	14	c.1876A>G	Substitution	p.Asn626Asp	Damaging
P101	MDS-MLD	SRSF2	1	c.284C>A	Substitution	p.Pro95His	Damaging
P104	MDS-MLD	SRSF2	1	c.284C>A	Substitution	p.Pro95His	Damaging
P123	MDS-SLD	U2AF1	2	c.101C>T	Substitution	p.Ser34Phe	Damaging
P128	MDS-SLD	SF3B1	14	c.1876A>G	Substitution	p.Asn626Asp	Damaging
P137	MDS-SLD	SF3B1	15	c.2098A>G	Substitution	p.Lys700Glu	Damaging
P138	MDS-MLD	U2AF1	2	c.101C>T	Substitution	p.Ser34Phe	Damaging
P142	MDS-EB	SRSF2	1	c.284C>A	Substitution	p.Pro95His	Damaging
P147	MDS-SLD	SF3B1	15	c.2098A>G	Substitution	p.Lys700Glu	Damaging
P5	MDS-SLD	No Mutations	-	-	-	-	-
P7	MDS-SLD	No Mutations	-	-	-	-	-
P10	MDS-SLD	No Mutations	-	-	-	-	-
P13	MDS-SLD	No Mutations	-	-	-	-	-
P19	MDS-MLD	No Mutations	-	-	-	-	-
P20	MDS-MLD	No Mutations	-	-	-	-	-
P22	MDS-SLD	No Mutations	-	-	-	-	-
P30	MDS-MLD	No Mutations	-	-	-	-	-
P31	MDS-MLD	No Mutations	-	-	-	-	-
P33	MDS-MLD	No Mutations	-	-	-	-	-
P35	MDS-MLD	No Mutations	-	-	-	-	-
P40	MDS-MLD	No Mutations	-	-	-	-	-
P43	MDS-SLD	No Mutations	-	-	-	-	-
P44	MDS-MLD	No Mutations	-	-	-	-	-
P46	MDS-MLD	No Mutations	-	-	-	-	-
P49	MDS-SLD	No Mutations	-	-	-	-	-
P51	MDS-SLD	No Mutations	-	-	-	-	-
P56	MDS-SLD	No Mutations	-	-	-	-	-
P60	MDS-MLD	No Mutations	-	-	-	-	-
P61	MDS-SLD	No Mutations	-	-	-	-	-
P81	MDS-SLD	No Mutations	-	-	-	-	-
P86	MDS-SLD	No Mutations	-	-	-	-	-
P98	MDS-SLD	No Mutations	-	-	-	-	-
P102	MDS-EB	No Mutations	-	-	-	-	-
P107	MDS-MLD	No Mutations	-	-	-	-	-
P108	MDS-SLD	No Mutations	-	-	-	-	-
P112	MDS-MLD	No Mutations	-	-	-	-	-
P114	MDS-SLD	No Mutations	-	-	-	-	-
P117	MDS-MLD	No Mutations	-	-	-	-	-
P118	MDS-SLD	No Mutations	-	-	-	-	-
P129	MDS-EB	No Mutations	-	-	-	-	-
P135	MDS-MLD	No Mutations	-	-	-	-	-
P136	MDS-EB	No Mutations	-	-	-	-	-
P139	MDS-MLD	No Mutations	-	-	-	-	-
P140	MDS-SLD	No Mutations	-	-	-	-	-
P141	MDS-MLD	No Mutations	-	-	-	-	-
P143	MDS-MLD	No Mutations	-	-	-	-	-
P145	MDS-MLD	No Mutations	-	-	-	-	-
P146	MDS-MLD	No Mutations	-	-	-	-	-
P150	MDS-SLD	No Mutations	-	-	-	-	-
P151	MDS-SLD	No Mutations	-	-	-	-	-
P141	MDS-MLD	No Mutations	-	-	-	-	-
P143	MDS-MLD	No Mutations	-	-	-	-	-
P145	MDS-MLD	No Mutations	-	-	-	-	-
P146	MDS-MLD	No Mutations	-	-	-	-	-
P150	MDS-SLD	No Mutations	-	-	-	-	-
P151	MDS-SLD	No Mutations	-	-	-	-	-
