# Supplementary material for: Comprehensive analysis of genetic factors predicting overall survival in Myelodysplastic syndromes
Source: Sci Rep. 2022 Apr 8;12:5925. doi: 10.1038/s41598-022-09864-9 (PMC8993876; doi:10.1038/s41598-022-09864-9)
Supplement: Supplementary file 10 — Supplementary Information 10. [file 41598_2022_9864_MOESM10_ESM.xlsx]

## Sheet: Sheet1
Supllementary Table S7 : Prognosis scores of 152 MDS patients as per proposed M-IPSS-R scoring system
Patient ID	Gene mutation score	Marrow Morphology Score	Cytogenetics Score	Age score	Total Score
P1	0	1	1	2	4
P2	0	1	1	2	4
P3	2	1	1	0	4
P4	2	2	1	2	7
P5	0	0.5	1	0	1.5
P6	1	0.5	1	0.5	3
P7	0	0.5	1	0	1.5
P8	0	3	1	0.5	4.5
P9	0	0.5	1	0.5	2
P10	0	0.5	1	1	2.5
P11	0	0.5	1	0.5	2
P12	0	0.5	1	0	1.5
P13	0	0.5	1	0.5	2
P14	0	0.5	1	1	2.5
P15	0	3	1	2	6
P16	0	1	1	2	4
P17	2	1	1	0.5	4.5
P18	1	1	1	2	5
P19	0	0.5	1	1	2.5
P20	0	1	2	0.5	3.5
P21	2	2	2	2	8
P22	0	0.5	2	1	3.5
P23	0	2	1	1	4
P24	1	2	3	0.5	6.5
P25	0	3	1	0.5	4.5
P26	0	1	1	2	4
P27	0	1	1	2	4
P28	1	0.5	1	0.5	3
P29	1	2	1	0.5	4.5
P30	0	1	1	2	4
P31	0	1	2	0	3
P32	0	1	1	1	3
P33	0	1	2	2	5
P34	5	3	1	2	11
P35	0	1	1	0.5	2.5
P36	0	0.5	1	2	3.5
P37	0	1	1	0.5	2.5
P38	2	0.5	2	1	5.5
P39	1	3	1	0.5	5.5
P40	0	1	3	2	6
P41	1	0.5	2	1	4.5
P42	0	0.5	1	2	3.5
P43	0	0.5	1	0.5	2
P44	0	1	1	0.5	2.5
P45	0	0.5	1	2	3.5
P46	0	1	1	2	4
P47	0	1	1	2	4
P48	1	3	1	2	7
P49	0	0.5	1	2	3.5
P50	0	0.5	1	2	3.5
P51	0	0.5	1	2	3.5
P52	1	2	1	2	6
P53	0	1	2	2	5
P54	2	1	1	2	6
P55	1	0.5	1	2	4.5
P56	0	0.5	1	0.5	2
P57	1	3	1	1	6
P58	0	1	1	0.5	2.5
P59	0	2	3	0.5	5.5
P60	0	1	1	2	4
P61	0	0.5	1	0.5	2
P62	0	0.5	1	2	3.5
P63	0	0.5	1	2	3.5
P64	0	1	1	2	4
P65	0	3	1	1	5
P66	0	1	1	1	3
P67	1	0.5	1	0.5	3
P68	0	2	1	0.5	3.5
P69	0	1	1	2	4
P70	1	0.5	2	0.5	4
P71	1	3	4	1	9
P72	0	2	1	1	4
P73	0	2	2	0.5	4.5
P74	0	3	1	2	6
P75	2	2	3	1	8
P76	0	2	1	2	5
P77	0	1	1	1	3
P78	0	1	1	0.5	2.5
P79	0	3	1	0.5	4.5
P80	0	0.5	1	1	2.5
P81	0	0.5	1	1	2.5
P82	0	1	1	2	4
P83	0	0.5	1	2	3.5
P84	0	0.5	1	0.5	2
P85	0	2	1	0	3
P86	0	0.5	1	1	2.5
P87	1	1	1	2	5
P88	2	1	3	2	8
P89	0	1	1	2	4
P90	0	2	1	0	3
P91	0	0.5	1	0	1.5
P92	0	1	1	0.5	2.5
P93	1	1	1	2	5
P94	1	2	1	2	6
P95	0	3	1	0	4
P96	1	1	1	2	5
P97	2	3	2	0.5	7.5
P98	0	0.5	1	1	2.5
P99	0	2	1	2	5
P100	0	1	1	1	3
P101	0	1	1	0	2
P102	0	2	2	2	6
P103	0	2	1	2	5
P104	0	1	1	2	4
P105	1	2	1	2	6
P106	0	3	1	2	6
P107	0	1	4	1	6
P108	0	0.5	1	1	2.5
P109	1	2	1	2	6
P110	1	0.5	1	0	2.5
P111	1	3	1	1	6
P112	0	1	1	2	4
P113	1	0.5	1	0	2.5
P114	0	0.5	1	2	3.5
P115	2	3	4	0.5	9.5
P116	0	3	1	0.5	4.5
P117	0	1	1	1	3
P118	0	0.5	2	0.5	3
P119	0	1	1	0.5	2.5
P120	0	1	2	0.5	3.5
P121	1	1	1	1	4
P122	0	1	1	2	4
P123	0	0.5	1	2	3.5
P124	0	1	1	1	3
P125	2	3	1	0.5	6.5
P126	1	3	3	0.5	7.5
P127	0	1	1	2	4
P128	0	0.5	1	1	2.5
P129	0	2	1	0	3
P130	1	2	1	2	6
P131	0	0.5	1	1	2.5
P132	0	2	3	0.5	5.5
P133	1	0.5	1	2	4.5
P134	1	1	1	1	4
P135	0	0.5	1	1	2.5
P136	0	3	1	0.5	4.5
P137	0	0.5	1	0.5	2
P138	0	1	1	2	4
P139	0	0.5	1	1	2.5
P140	0	0.5	1	0	1.5
P141	0	0.5	1	0.5	2
P142	0	3	1	0.5	4.5
P143	0	1	1	1	3
P144	0	3	1	0.5	4.5
P145	0	1	1	2	4
P146	0	1	2	1	4
P147	0	0.5	1	0.5	2
P148	1	2	2	2	7
P149	1	1	3	2	7
P150	0	0.5	4	0	4.5
P151	0	0.5	1	0.5	2
P152	0	1	1	0	2
